# Supplementary material for: Association between Functional Parameters of Coagulation and Conventional Coagulation Tests in the Setting of Fluid Resuscitation with Balanced Crystalloid or Gelatine: A Secondary Analysis of an In Vivo Prospective Randomized Crossover Study
Source: J Clin Med. 2022 Jul 14;11(14):4065. doi: 10.3390/jcm11144065 (PMC9316976; doi:10.3390/jcm11144065)
Supplement: Supplementary file 1 [file jcm-11-04065-s001.zip]

Archive with 1 entries (1 files):
- jcm-1795013-supplementary.pdf
